# Supplementary material for: The Association of Central Sensitisation with Depression, Anxiety, and Somatic Symptoms: A Cross-Sectional Study of a Mental Health Outpatient Clinic in Japan
Source: Life (Basel). 2024 May 10;14(5):612. doi: 10.3390/life14050612 (PMC11122528; doi:10.3390/life14050612)
Supplement: Supplementary file 1 [file life-14-00612-s001.zip]

Archive with 1 entries (1 files):
- life-2867296-supplementary.pdf
